# Supplementary material for: Coixol and Sinigrin from Coix lacryma-jobi L. and Raphanus sativus L. Promote Fat Browning in 3T3-L1 Adipocytes
Source: Pharmaceuticals (Basel). 2025 Dec 2;18(12):1843. doi: 10.3390/ph18121843 (PMC12736028; doi:10.3390/ph18121843)
Supplement: Supplementary file 1 [file pharmaceuticals-18-01843-s001.zip]

Archive with 1 entries (1 files):
- pharmaceuticals-3947161-supplementary.pdf
